# Supplementary material for: miR-140-5p suppresses the proliferation, migration and invasion of gastric cancer by regulating YES1
Source: Mol Cancer. 2017 Aug 17;16:139. doi: 10.1186/s12943-017-0708-6 (PMC5561618; doi:10.1186/s12943-017-0708-6)
Supplement: Supplementary file 2 — Relationship between the clinicopathologic parameters and the overall survival of the patients with GC. (XLS 21 kb) [file 12943_2017_708_MOESM2_ESM.xls]

## Sheet: Sheet2
Supplementary Table 2 Relationship between clinicopathologic parameters and overall survival of GC patients.
Clinicopathologic parameters	Univariate analysis	P value	Multivariate analysis	P value
	HR(95%CI)		HR(95%CI)
Age (y) (<61 vs ≥61)	1.343(0.871-2.069)	0.181		NA
Gender (male vs female)	0.901(0.540-1.500)	0.688		NA
Tumor diameter (cm) (<6 vs ≥6)	0.664(0.432-1.021)	0.062		NA
Location (upper vs middle vs lower)	0.909(0.711-1.161)	0.443		NA
Differentiation (high/moderate vs low/undifferentiated)	2.331(1.383-3.928)	0.001	2.337(1.353-4.038)	0.002
Depth of invision (T1/TI vs T3/T4)	7.183(2.266-22.772)	0.001	6.06(1.747-21.021)	0.005
Lymph node metastasis (Absent vs Present)	3.715(1.966-7.021)	<0.001	3.126(1.348-7.248)	0.008
TNM stages (I/II vs III/IV)	2.962(1.737-5.052)	<0.001	0.866(0.405-1.853)	0.712
miR-140-5p level( low vs high)	0.559(0.358-.872)	0.01	0.505(0.319-0.801)	0.004
Abbreviations: GC gastric cancer CI confidence interval, HR hazard ratio, NA not adopted, TNM tumor-node-metastasis Variable were analyzed by Cox proportional hazards regression model. P value less than 0.05 was defined statistically significant and presented as boldface; Variables with P value more than or equal to 0.05 in the univariate analysis were not adapted (NA) in the multivariate analysis
